# Supplementary material for: The Safe Baculovirus-Based PrM/E DNA Vaccine Protected Fetuses against Zika Virus in A129 Mice
Source: Vaccines (Basel). 2021 Apr 30;9(5):438. doi: 10.3390/vaccines9050438 (PMC8147223; doi:10.3390/vaccines9050438)
Supplement: Supplementary file 1 [file vaccines-09-00438-s001.zip]

Archive with 1 entries (1 files):
- vaccines-1183892-supplementary.pdf
